# Supplementary material for: Network Analysis Reveals That Headache-Related, Psychological and Psycho–Physical Outcomes Represent Different Aspects in Women with Migraine
Source: Diagnostics (Basel). 2022 Sep 26;12(10):2318. doi: 10.3390/diagnostics12102318 (PMC9600561; doi:10.3390/diagnostics12102318)
Supplement: Supplementary file 1 [file diagnostics-12-02318-s001.zip]

Archive with 1 entries (1 files):
- Supplementary Figure S1.png
